# Supplementary material for: Targeting methanotrophs and isolation of a novel psychrophilic Methylobacter species from a terrestrial Arctic alkaline methane seep in Lagoon Pingo, Central Spitsbergen (78° N)
Source: Antonie Van Leeuwenhoek. 2024 Mar 22;117(1):60. doi: 10.1007/s10482-024-01953-1 (PMC10959801; doi:10.1007/s10482-024-01953-1)
Supplement: Supplementary file 2 — Supplementary file2 (XLSX 20 KB) [file 10482_2024_1953_MOESM2_ESM.xlsx]

## Sheet: Gene_IDs
Gene_id	Ko_id	Ko_name	Ko_defination	Ko_EC	Pathway
LS7T4A_GM001824	K10946	pmoC-amoC	methane/ammonia monooxygenase subunit C	--	Methane Oxidation
LS7T4A_GM001825	K10944	pmoA-amoA	methane/ammonia monooxygenase subunit A	1.14.18.3 1.14.99.39	Methane Oxidation
LS7T4A_GM001826	K10945	pmoB-amoB	methane/ammonia monooxygenase subunit B	--	Methane Oxidation
LS7T4A_GM002002	K14028	mdh1, mxaF	methanol dehydrogenase (cytochrome c) subunit 1	1.1.2.7	Methanol Oxidation
LS7T4A_GM002005	K14029	mdh2, mxaI	methanol dehydrogenase (cytochrome c) subunit 2	1.1.2.7	Methanol Oxidation
LS7T4A_GM002010	K16256	mxaA	mxaA protein	--	Methanol Oxidation
LS7T4A_GM002011	K16257	mxaC	mxaC protein	--	Methanol Oxidation
LS7T4A_GM002012	K16258	mxaK	mxaK protein	--	Methanol Oxidation
LS7T4A_GM002013	K16259	mxaL	mxaL protein	--	Methanol Oxidation
LS7T4A_GM000660	K10713	fae	5,6,7,8-tetrahydromethanopterin hydro-lyase	4.2.1.147	Formaldehyde / H4MPT Pathway
LS7T4A_GM001199	K10714	mtdB	methylene-tetrahydromethanopterin dehydrogenase	1.5.1.-	Formaldehyde / H4MPT Pathway
LS7T4A_GM001200	K10714	mtdB	methylene-tetrahydromethanopterin dehydrogenase	1.5.1.-	Formaldehyde / H4MPT Pathway
LS7T4A_GM000664	K01499	mch	methenyltetrahydromethanopterin cyclohydrolase	3.5.4.27	Formaldehyde / H4MPT Pathway
LS7T4A_GM002729	K00672	ftr	formylmethanofuran--tetrahydromethanopterin N-formyltransferase	2.3.1.101	Formaldehyde / H4MPT Pathway
LS7T4A_GM002728	K00202	fwdC, fmdC	formylmethanofuran dehydrogenase subunit C	1.2.7.12	Formaldehyde / H4MPT Pathway
LS7T4A_GM002730	K00200	fwdA, fmdA	formylmethanofuran dehydrogenase subunit A	1.2.7.12	Formaldehyde / H4MPT Pathway
LS7T4A_GM002731	K00201	fwdB, fmdB	formylmethanofuran dehydrogenase subunit B	1.2.7.12	Formaldehyde / H4MPT Pathway
LS7T4A_GM003253	K00123	fdoG, fdhF	formate dehydrogenase major subunit	1.17.1.9	Formaldehyde / H4MPT Pathway
LS7T4A_GM003254	K00124	fdoH	formate dehydrogenase iron-sulfur subunit	--	Formaldehyde / H4MPT Pathway
LS7T4A_GM003255	K00127	fdoI	formate dehydrogenase subunit gamma	--	Formaldehyde / H4MPT Pathway
LS7T4A_GM001629	K01673	cynT, can	carbonic anhydrase	4.2.1.1	Formaldehyde / H4MPT Pathway
LS7T4A_GM002123	K01673	cynT, can	carbonic anhydrase	4.2.1.1	Formaldehyde / H4MPT Pathway
LS7T4A_GM003675	K01673	cynT, can	carbonic anhydrase	4.2.1.1	Formaldehyde / H4MPT Pathway
LS7T4A_GM003867	K01673	cynT, can	carbonic anhydrase	4.2.1.1	Formaldehyde / H4MPT Pathway
LS7T4A_GM004189	K01725	cynS	cyanate lyase	4.2.1.104	Formaldehyde / H4MPT Pathway
LS7T4A_GM002373	K08094	hxlB	6-phospho-3-hexuloisomerase	5.3.1.27	RuMP
LS7T4A_GM002374	K08093	hxlA	3-hexulose-6-phosphate synthase	4.1.2.43	RuMP
LS7T4A_GM003448	K00895	pfp, PFP	diphosphate-dependent phosphofructokinase	2.7.1.90	RuMP
LS7T4A_GM002404	K01624	FBA, fbaA	fructose-bisphosphate aldolase, class II	4.1.2.13	RuMP
LS7T4A_GM002372	K00615	E2.2.1.1, tktA, tktB	transketolase	2.2.1.1	RuMP
LS7T4A_GM003745	K01807	rpiA	ribose 5-phosphate isomerase A	5.3.1.6	RuMP
LS7T4A_GM000237	K01783	rpe, RPE	ribulose-phosphate 3-epimerase	5.1.3.1	RuMP
LS7T4A_GM001316	K01621	xfp, xpk	xylulose-5-phosphate/fructose-6-phosphate phosphoketolase	4.1.2.9 4.1.2.22	RuMP
LS7T4A_GM002529	K01621	xfp, xpk	xylulose-5-phosphate/fructose-6-phosphate phosphoketolase	4.1.2.9 4.1.2.22	RuMP
LS7T4A_GM003166	K01621	xfp, xpk	xylulose-5-phosphate/fructose-6-phosphate phosphoketolase	4.1.2.9 4.1.2.22	RuMP
LS7T4A_GM001830	K00134	GAPDH, gapA	glyceraldehyde 3-phosphate dehydrogenase	1.2.1.12	Glycolysis
LS7T4A_GM000915	K00927	PGK, pgk	phosphoglycerate kinase	2.7.2.3	Glycolysis
LS7T4A_GM000007	K15633	gpmI	2,3-bisphosphoglycerate-independent phosphoglycerate mutase	5.4.2.12	Glycolysis
LS7T4A_GM002771	K01689	ENO, eno	enolase	4.2.1.11	Glycolysis
LS7T4A_GM001829	K00873	PK, pyk	pyruvate kinase	2.7.1.40	Glycolysis
LS7T4A_GM002331	K01006	ppdK	pyruvate, orthophosphate dikinase	2.7.9.1	Glycolysis
LS7T4A_GM000616	K01007	pps, ppsA	pyruvate, water dikinase	2.7.9.2	Glycolysis
LS7T4A_GM001781	K01810	GPI, pgi	glucose-6-phosphate isomerase	5.3.1.9	EDD Pathway
LS7T4A_GM001942	K01810	GPI, pgi	glucose-6-phosphate isomerase	5.3.1.9	EDD Pathway
LS7T4A_GM000964	K00036	G6PD, zwf	glucose-6-phosphate 1-dehydrogenase	1.1.1.49 1.1.1.363	EDD Pathway
LS7T4A_GM001730	K00036	G6PD, zwf	glucose-6-phosphate 1-dehydrogenase	1.1.1.49 1.1.1.363	EDD Pathway
LS7T4A_GM001941	K00036	G6PD, zwf	glucose-6-phosphate 1-dehydrogenase	1.1.1.49 1.1.1.363	EDD Pathway
LS7T4A_GM003157	K00036	G6PD, zwf	glucose-6-phosphate 1-dehydrogenase	1.1.1.49 1.1.1.363	EDD Pathway
LS7T4A_GM001729	K01057	PGLS, pgl, devB	6-phosphogluconolactonase	3.1.1.31	EDD Pathway
LS7T4A_GM000962	K01625	eda	2-dehydro-3-deoxyphosphogluconate aldolase / (4S)-4-hydroxy-2-oxoglutarate aldolase	4.1.2.14 4.1.3.42	EDD Pathway
LS7T4A_GM002476	K00163	aceE	pyruvate dehydrogenase E1 component	1.2.4.1	Pyruvate Oxidation
LS7T4A_GM002477	K00627	DLAT, aceF, pdhC	pyruvate dehydrogenase E2 component (dihydrolipoamide acetyltransferase)	2.3.1.12	Pyruvate Oxidation
LS7T4A_GM002228	K01895	ACSS, acs	acetyl-CoA synthetase	6.2.1.1	Pyruvate Oxidation
LS7T4A_GM003005	K03737	por, nifJ	pyruvate-ferredoxin/flavodoxin oxidoreductase	1.2.7.1 1.2.7.-	Pyruvate Oxidation
LS7T4A_GM000961	K01647	CS, gltA	citrate synthase	2.3.3.1	TCA Cycle
LS7T4A_GM002758	K01682	acnB	aconitate hydratase 2 / 2-methylisocitrate dehydratase	4.2.1.3 4.2.1.99	TCA Cycle
LS7T4A_GM002910	K01681	ACO, acnA	aconitate hydratase	4.2.1.3	TCA Cycle
LS7T4A_GM004040	K01681	ACO, acnA	aconitate hydratase	4.2.1.3	TCA Cycle
LS7T4A_GM002757	K00030	IDH3	isocitrate dehydrogenase (NAD+)	1.1.1.41	TCA Cycle
LS7T4A_GM001276	K00658	DLST, sucB	2-oxoglutarate dehydrogenase E2 component (dihydrolipoamide succinyltransferase)	2.3.1.61	TCA Cycle
LS7T4A_GM001277	K00164	OGDH, sucA	2-oxoglutarate dehydrogenase E1 component	1.2.4.2	TCA Cycle
LS7T4A_GM002263	K01902	sucD	succinyl-CoA synthetase alpha subunit	6.2.1.5	TCA Cycle
LS7T4A_GM002264	K01903	sucC	succinyl-CoA synthetase beta subunit	6.2.1.5	TCA Cycle
LS7T4A_GM001332	K00241	sdhC, frdC	succinate dehydrogenase / fumarate reductase, cytochrome b subunit	--	TCA Cycle
LS7T4A_GM001333	K00242	sdhD, frdD	succinate dehydrogenase / fumarate reductase, membrane anchor subunit	--	TCA Cycle
LS7T4A_GM001334	K00239	sdhA, frdA	succinate dehydrogenase / fumarate reductase, flavoprotein subunit	1.3.5.1 1.3.5.4	TCA Cycle
LS7T4A_GM001335	K00240	sdhB, frdB	succinate dehydrogenase / fumarate reductase, iron-sulfur subunit	1.3.5.1 1.3.5.4	TCA Cycle
LS7T4A_GM001220	K01676	E4.2.1.2A, fumA, fumB	fumarate hydratase, class I	4.2.1.2	TCA Cycle
LS7T4A_GM001307	K01679	E4.2.1.2B, fumC	fumarate hydratase, class II	4.2.1.2	TCA Cycle
LS7T4A_GM002807	K00024	mdh	malate dehydrogenase	1.1.1.37	TCA Cycle
LS7T4A_GM001745	K00342	nuoM	NADH-quinone oxidoreductase subunit M	1.6.5.3	NADH Dehydrogenase
LS7T4A_GM001748	K00342	nuoM	NADH-quinone oxidoreductase subunit M	1.6.5.3	NADH Dehydrogenase
LS7T4A_GM001749	K00342	nuoM	NADH-quinone oxidoreductase subunit M	1.6.5.3	NADH Dehydrogenase
LS7T4A_GM003548	K00331	nuoB	NADH-quinone oxidoreductase subunit B	1.6.5.3	NADH Dehydrogenase
LS7T4A_GM003549	K13378	nuoCD	NADH-quinone oxidoreductase subunit C/D	1.6.5.3	NADH Dehydrogenase
LS7T4A_GM003553	K00337	nuoH	NADH-quinone oxidoreductase subunit H	1.6.5.3	NADH Dehydrogenase
LS7T4A_GM003555	K00339	nuoJ	NADH-quinone oxidoreductase subunit J	1.6.5.3	NADH Dehydrogenase
LS7T4A_GM003556	K00340	nuoK	NADH-quinone oxidoreductase subunit K	1.6.5.3	NADH Dehydrogenase
LS7T4A_GM003559	K00343	nuoN	NADH-quinone oxidoreductase subunit N	1.6.5.3	NADH Dehydrogenase
LS7T4A_GM001332	K00241	sdhC, frdC	succinate dehydrogenase / fumarate reductase, cytochrome b subunit	--	Succinate Dehydrogenase
LS7T4A_GM001333	K00242	sdhD, frdD	succinate dehydrogenase / fumarate reductase, membrane anchor subunit	--	Succinate Dehydrogenase
LS7T4A_GM001334	K00239	sdhA, frdA	succinate dehydrogenase / fumarate reductase, flavoprotein subunit	1.3.5.1 1.3.5.4	Succinate Dehydrogenase
LS7T4A_GM001335	K00240	sdhB, frdB	succinate dehydrogenase / fumarate reductase, iron-sulfur subunit	1.3.5.1 1.3.5.4	Succinate Dehydrogenase
LS7T4A_GM000996	K00412	CYTB, petB	ubiquinol-cytochrome c reductase cytochrome b subunit	--	Cytochrome c Reductase
LS7T4A_GM000997	K00413	CYC1, CYT1, petC	ubiquinol-cytochrome c reductase cytochrome c1 subunit	--	Cytochrome c Reductase
LS7T4A_GM000128	K15408	coxAC	cytochrome c oxidase subunit I+III	1.9.3.1	Cytochrome c Oxidase
LS7T4A_GM000129	K02275	coxB	cytochrome c oxidase subunit II	1.9.3.1	Cytochrome c Oxidase
LS7T4A_GM002039	K02276	coxC	cytochrome c oxidase subunit III	1.9.3.1	Cytochrome c Oxidase
LS7T4A_GM002040	K02258	COX11	cytochrome c oxidase assembly protein subunit 11	--	Cytochrome c Oxidase
LS7T4A_GM002042	K02274	coxA	cytochrome c oxidase subunit I	1.9.3.1	Cytochrome c Oxidase
LS7T4A_GM002043	K02275	coxB	cytochrome c oxidase subunit II	1.9.3.1	Cytochrome c Oxidase
LS7T4A_GM002923	K02275	coxB	cytochrome c oxidase subunit II	1.9.3.1	Cytochrome c Oxidase
LS7T4A_GM002924	K02274	coxA	cytochrome c oxidase subunit I	1.9.3.1	Cytochrome c Oxidase
LS7T4A_GM002925	K02276	coxC	cytochrome c oxidase subunit III	1.9.3.1	Cytochrome c Oxidase
LS7T4A_GM003514	K02274	coxA	cytochrome c oxidase subunit I	1.9.3.1	Cytochrome c Oxidase
LS7T4A_GM003515	K02275	coxB	cytochrome c oxidase subunit II	1.9.3.1	Cytochrome c Oxidase
LS7T4A_GM003667	K02257	COX10, ctaB, cyoE	heme o synthase	2.5.1.141	Cytochrome c Oxidase
LS7T4A_GM004182	K02259	COX15	cytochrome c oxidase assembly protein subunit 15	--	Cytochrome c Oxidase
LS7T4A_GM001446	K00426	cydB	cytochrome d ubiquinol oxidase subunit II	1.10.3.14	Cytochrome bd complex
LS7T4A_GM001447	K00425	cydA	cytochrome d ubiquinol oxidase subunit I	1.10.3.14	Cytochrome bd complex
LS7T4A_GM001512	K16013	cydD	ATP-binding cassette, subfamily C, bacterial CydD	--	Cytochrome bd complex
LS7T4A_GM001513	K16012	cydC	ATP-binding cassette, subfamily C, bacterial CydC	--	Cytochrome bd complex
LS7T4A_GM001534	K00426	cydB	cytochrome d ubiquinol oxidase subunit II	1.10.3.14	Cytochrome bd complex
LS7T4A_GM000252	K02114	ATPF1E, atpC	F-type H+-transporting ATPase subunit epsilon	--	F-type ATPase
LS7T4A_GM000253	K02112	ATPF1B, atpD	F-type H+-transporting ATPase subunit beta	3.6.3.14	F-type ATPase
LS7T4A_GM000254	K02115	ATPF1G, atpG	F-type H+-transporting ATPase subunit gamma	--	F-type ATPase
LS7T4A_GM000255	K02111	ATPF1A, atpA	F-type H+-transporting ATPase subunit alpha	3.6.3.14	F-type ATPase
LS7T4A_GM000256	K02113	ATPF1D, atpH	F-type H+-transporting ATPase subunit delta	--	F-type ATPase
LS7T4A_GM000257	K02109	ATPF0B, atpF	F-type H+-transporting ATPase subunit b	--	F-type ATPase
LS7T4A_GM000258	K02110	ATPF0C, atpE	F-type H+-transporting ATPase subunit c	--	F-type ATPase
LS7T4A_GM000259	K02108	ATPF0A, atpB	F-type H+-transporting ATPase subunit a	--	F-type ATPase
LS7T4A_GM000589	K02115	ATPF1G, atpG	F-type H+-transporting ATPase subunit gamma	--	F-type ATPase
LS7T4A_GM000590	K02111	ATPF1A, atpA	F-type H+-transporting ATPase subunit alpha	3.6.3.14	F-type ATPase
LS7T4A_GM000592	K02110	ATPF0C, atpE	F-type H+-transporting ATPase subunit c	--	F-type ATPase
LS7T4A_GM000593	K02108	ATPF0A, atpB	F-type H+-transporting ATPase subunit a	--	F-type ATPase
LS7T4A_GM000596	K02114	ATPF1E, atpC	F-type H+-transporting ATPase subunit epsilon	--	F-type ATPase
LS7T4A_GM000597	K02112	ATPF1B, atpD	F-type H+-transporting ATPase subunit beta	3.6.3.14	F-type ATPase
LS7T4A_GM003777	K02112	ATPF1B, atpD	F-type H+-transporting ATPase subunit beta	3.6.3.14	F-type ATPase
LS7T4A_GM003778	K02114	ATPF1E, atpC	F-type H+-transporting ATPase subunit epsilon	--	F-type ATPase
LS7T4A_GM003780	K02115	ATPF1G, atpG	F-type H+-transporting ATPase subunit gamma	--	F-type ATPase
LS7T4A_GM003781	K02111	ATPF1A, atpA	F-type H+-transporting ATPase subunit alpha	3.6.3.14	F-type ATPase
LS7T4A_GM003782	K02109	ATPF0B, atpF	F-type H+-transporting ATPase subunit b	--	F-type ATPase
LS7T4A_GM003783	K02110	ATPF0C, atpE	F-type H+-transporting ATPase subunit c	--	F-type ATPase
LS7T4A_GM003784	K02108	ATPF0A, atpB	F-type H+-transporting ATPase subunit a	--	F-type ATPase
LS7T4A_GM001514	K02118	ATPVB, ntpB, atpB	V/A-type H+/Na+-transporting ATPase subunit B	--	V/A type ATPase
LS7T4A_GM001515	K02120	ATPVD, ntpD, atpD	V/A-type H+/Na+-transporting ATPase subunit D	--	V/A type ATPase
LS7T4A_GM001516	K02123	ATPVI, ntpI, atpI	V/A-type H+/Na+-transporting ATPase subunit I	--	V/A type ATPase
LS7T4A_GM001517	K02124	ATPVK, ntpK, atpK	V/A-type H+/Na+-transporting ATPase subunit K	--	V/A type ATPase
LS7T4A_GM001518	K02121	ATPVE, ntpE, atpE	V/A-type H+/Na+-transporting ATPase subunit E	--	V/A type ATPase
LS7T4A_GM001520	K02117	ATPVA, ntpA, atpA	V/A-type H+/Na+-transporting ATPase subunit A	3.6.3.14 3.6.3.15	V/A type ATPase
LS7T4A_GM002109	K01915	glnA, GLUL	glutamine synthetase	6.3.1.2	Nitrogen Metabolism
LS7T4A_GM002677	K15371	GDH2	glutamate dehydrogenase	1.4.1.2	Nitrogen Metabolism
LS7T4A_GM000545	K00374	narI, narV	nitrate reductase gamma subunit	1.7.5.1 1.7.99.-	Dissimilatory nitrate reduction
LS7T4A_GM000546	K00373	narJ, narW	nitrate reductase molybdenum cofactor assembly chaperone NarJ/NarW	--	Dissimilatory nitrate reduction
LS7T4A_GM000547	K00371	narH, narY, nxrB	nitrate reductase / nitrite oxidoreductase, beta subunit	1.7.5.1 1.7.99.-	Dissimilatory nitrate reduction
LS7T4A_GM000548	K00370	narG, narZ, nxrA	nitrate reductase / nitrite oxidoreductase, alpha subunit	1.7.5.1 1.7.99.-	Dissimilatory nitrate reduction
LS7T4A_GM000549	K02575	NRT, narK, nrtP, nasA	MFS transporter, NNP family, nitrate/nitrite transporter	--	Dissimilatory nitrate reduction
LS7T4A_GM002438	K02575	NRT, narK, nrtP, nasA	MFS transporter, NNP family, nitrate/nitrite transporter	--	Dissimilatory nitrate reduction
LS7T4A_GM003701	K01893	NARS, asnS	asparaginyl-tRNA synthetase	6.1.1.22	Dissimilatory nitrate reduction
LS7T4A_GM002435	K00362	nirB	nitrite reductase (NADH) large subunit	1.7.1.15	Dissimilatory nitrate reduction
LS7T4A_GM002455	K00362	nirB	nitrite reductase (NADH) large subunit	1.7.1.15	Dissimilatory nitrate reduction
LS7T4A_GM002456	K00363	nirD	nitrite reductase (NADH) small subunit	1.7.1.15	Dissimilatory nitrate reduction
LS7T4A_GM003598	K08307	mltD, dniR	membrane-bound lytic murein transglycosylase D	4.2.2.-	Dissimilatory nitrate reduction
LS7T4A_GM000471	K02968	RP-S20, rpsT	small subunit ribosomal protein S20	--	Phosphate Metabolism
LS7T4A_GM000485	K02040	pstS	phosphate transport system substrate-binding protein	--	Phosphate Metabolism
LS7T4A_GM000486	K02037	pstC	phosphate transport system permease protein	--	Phosphate Metabolism
LS7T4A_GM000487	K02038	pstA	phosphate transport system permease protein	--	Phosphate Metabolism
LS7T4A_GM000488	K02036	pstB	phosphate transport system ATP-binding protein	3.6.3.27	Phosphate Metabolism
LS7T4A_GM001950	K02036	pstB	phosphate transport system ATP-binding protein	3.6.3.27	Phosphate Metabolism
LS7T4A_GM001951	K02038	pstA	phosphate transport system permease protein	--	Phosphate Metabolism
LS7T4A_GM001952	K02037	pstC	phosphate transport system permease protein	--	Phosphate Metabolism
LS7T4A_GM001953	K02040	pstS	phosphate transport system substrate-binding protein	--	Phosphate Metabolism
LS7T4A_GM000038	K03636	moaD, cysO	sulfur-carrier protein	--	Assimilatory Sulphate Reduction
LS7T4A_GM000714	K12339	cysM	cysteine synthase B	2.5.1.47	Assimilatory Sulphate Reduction
LS7T4A_GM001664	K00390	cysH	phosphoadenosine phosphosulfate reductase	1.8.4.8 1.8.4.10	Assimilatory Sulphate Reduction
LS7T4A_GM001817	K00381	cysI	sulfite reductase (NADPH) hemoprotein beta-component	1.8.1.2	Assimilatory Sulphate Reduction
LS7T4A_GM002282	K00860	cysC	adenylylsulfate kinase	2.7.1.25	Assimilatory Sulphate Reduction
LS7T4A_GM002648	K02048	cysP, sbp	sulfate transport system substrate-binding protein	--	Assimilatory Sulphate Reduction
LS7T4A_GM002649	K02046	cysU	sulfate transport system permease protein	--	Assimilatory Sulphate Reduction
LS7T4A_GM002650	K02047	cysW	sulfate transport system permease protein	--	Assimilatory Sulphate Reduction
LS7T4A_GM002709	K06203	cysZ	CysZ protein	--	Assimilatory Sulphate Reduction
LS7T4A_GM002935	K00390	cysH	phosphoadenosine phosphosulfate reductase	1.8.4.8 1.8.4.10	Assimilatory Sulphate Reduction
LS7T4A_GM002953	K00640	cysE	serine O-acetyltransferase	2.3.1.30	Assimilatory Sulphate Reduction
LS7T4A_GM003146	K00390	cysH	phosphoadenosine phosphosulfate reductase	1.8.4.8 1.8.4.10	Assimilatory Sulphate Reduction
LS7T4A_GM003270	K02302	cysG	uroporphyrin-III C-methyltransferase / precorrin-2 dehydrogenase / sirohydrochlorin ferrochelatase	2.1.1.107 1.3.1.76 4.99.1.4	Assimilatory Sulphate Reduction
LS7T4A_GM003335	K13634	cysB	LysR family transcriptional regulator, cys regulon transcriptional activator	--	Assimilatory Sulphate Reduction
LS7T4A_GM003402	K01883	CARS, cysS	cysteinyl-tRNA synthetase	6.1.1.16	Assimilatory Sulphate Reduction
LS7T4A_GM003438	K00640	cysE	serine O-acetyltransferase	2.3.1.30	Assimilatory Sulphate Reduction
LS7T4A_GM003527	K00955	cysNC	bifunctional enzyme CysN/CysC	2.7.7.4 2.7.1.25	Assimilatory Sulphate Reduction
LS7T4A_GM003529	K00957	cysD	sulfate adenylyltransferase subunit 2	2.7.7.4	Assimilatory Sulphate Reduction
LS7T4A_GM003673	K00957	cysD	sulfate adenylyltransferase subunit 2	2.7.7.4	Assimilatory Sulphate Reduction
LS7T4A_GM004209	K13634	cysB	LysR family transcriptional regulator, cys regulon transcriptional activator	--	Assimilatory Sulphate Reduction
LS7T4A_GM004247	K02047	cysW	sulfate transport system permease protein	--	Assimilatory Sulphate Reduction
